# Supplementary material for: High-throughput computational X-ray absorption spectroscopy
Source: Sci Data. 2018 Jul 31;5:180151. doi: 10.1038/sdata.2018.151 (PMC6067047; doi:10.1038/sdata.2018.151)
Supplement: Supplementary file 1 [file sdata2018151-isa1.zip]

Archive with 3 entries (3 files):
- i_Investigation.txt
- s_study_Persson.txt
- a_assay_Persson.txt
