# Supplementary material for: High-throughput computational X-ray absorption spectroscopy
Source: Sci Data. 2018 Jul 31;5:180151. doi: 10.1038/sdata.2018.151 (PMC6067047; doi:10.1038/sdata.2018.151)
Supplement: Supplementary file 1 [file sdata2018151-isa1.zip › i_Investigation.txt]

# Investigation File generated for Scientific Data with Investigation File Authoring Tool version 0.1.0 on 18/06/2018 - This metadata file is CC0
ONTOLOGY SOURCE REFERENCE
Term Source Name	ERO	CHEBI	CHMO	OBI
Term Source File	http://data.bioontology.org/ontologies/ERO	http://data.bioontology.org/ontologies/CHEBI	http://data.bioontology.org/ontologies/CHMO	http://data.bioontology.org/ontologies/OBI
Term Source Version	2013-08-02	153	releases/2014-11-20	2014-08-18
Term Source Description	Eagle-I Research Resource Ontology	Chemical Entities of Biological Interest Ontology	Chemical Methods Ontology	Ontology for Biomedical Investigations
INVESTIGATION
Investigation Identifier
Investigation Title
Investigation Description
Investigation Submission Date
Investigation Public Release Date
INVESTIGATION PUBLICATIONS
Investigation PubMed ID
Investigation Publication DOI
Investigation Publication Author List
Investigation Publication Title
Investigation Publication Status
Investigation Publication Status Term Accession Number
Investigation Publication Status Term Source REF
INVESTIGATION CONTACTS
Investigation Person Last Name
Investigation Person Mid Initials
Investigation Person First Name
Investigation Person Address
Investigation Person Phone
Investigation Person Fax
Investigation Person Email
Investigation Person Affiliation
Investigation Person Roles
Investigation Person Roles Term Accession Number
Investigation Person Roles Term Source REF
STUDY
Study Identifier	10.1038/sdata.2018.151
Study Title	High-throughput computational X-ray absorption spectroscopy
Study Submission Date	11/12/2017
Study Public Release Date	31/07/2018
Study Description	http://www.nature.com/articles/sdata2018151#abstract
Study File Name	s_study_Persson.txt
Comment[Subject Keywords]	///;/;//
Comment[Manuscript Licence]	CC BY-4.0
Comment[Experimental Metadata Licence]	CC0
Comment[Supplementary Information File Name]	
Comment[Supplementary Information File Type]	x-zip-compressed
Comment[Supplementary Information File URL]	http://www.nature.com/articles/sdata2018151#supplementary-information
Comment[Data Repository]	figshare
Comment[Data Record Accession]	doi:10.6084/m9.figshare.c.3946561
Comment[Data Record URI]	https://doi.org/10.6084/m9.figshare.c.3946561
STUDY DESIGN DESCRIPTORS
Study Design Type	database creation objective
Study Design Type Term Accession Number	http://www.ebi.ac.uk/efo/swo/SWO_0000509
Study Design Type Term Source REF	ERO
STUDY PUBLICATIONS
Study PubMed ID
Study Publication DOI
Study Publication Author List
Study Publication Title
Study Publication Status
Study Publication Status Term Accession Number
Study Publication Status Term Source REF
STUDY FACTORS
Study Factor Name	chemical entity
Study Factor Type	chemical entity
Study Factor Type Term Accession Number	CHEBI:24431
Study Factor Type Term Source REF	CHEBI
STUDY ASSAYS
Study Assay Measurement Type	near-edge X-ray absorption fine structure spectrum
Study Assay Measurement Type Term Accession Number	CHMO:0002070
Study Assay Measurement Type Term Source REF	CHMO
Study Assay Technology Type	computational modeling technique
Study Assay Technology Type Term Accession Number	ERO:0001251
Study Assay Technology Type Term Source REF	ERO
Study Assay Technology Platform	""
Study Assay File Name	a_assay_Persson.txt
STUDY PROTOCOLS
Study Protocol Name	Theory	High-throughput Workflow
Study Protocol Type	protocol	computational modeling technique
Study Protocol Type Term Accession Number	OBI:0000272	ERO:0001251
Study Protocol Type Term Source REF	OBI	ERO
Study Protocol Description		
Study Protocol URI	""	""
Study Protocol Version		
Study Protocol Parameters Name	""	""
Study Protocol Parameters Name Term Accession Number	""	""
Study Protocol Parameters Name Term Source REF	""	""
Study Protocol Components Name	""	""
Study Protocol Components Type	""	""
Study Protocol Components Type Term Accession Number	""	""
Study Protocol Components Type Term Source REF	""	""
STUDY CONTACTS
Study Person Last Name	Mathew	Zheng	Winston	Chen	Dozier	Rehr	Ong	Persson
Study Person First Name	Kiran	Chen	Donald	Chi	Alan	John J.	Shyue Ping	Kristin A.
Study Person Mid Initials								
Study Person Email	""	""	""	""	""	""	ongsp@eng.ucsd.edu	kapersson@lbl.gov
Study Person Phone								
Study Person Fax								
Study Person Address								
Study Person Affiliation	Department of Materials Science, University of California Berkeley, Berkeley, CA 94720, USA	Department of Nanoengineering, University of California San Diego, La Jolla, CA 92093, USA	Energy Technologies Area, Lawrence Berkeley National Laboratory, Berkeley, CA 94720, USA	Department of Nanoengineering, University of California San Diego, La Jolla, CA 92093, USA	Division of Applied Research and Technology, National Institute for Occupational Safety and Health, Centers for Disease Control, Cincinnati, OH 45226, USA	Department of Physics, University of Washington, Seattle, WA 98195, USA	Department of Nanoengineering, University of California San Diego, La Jolla, CA 92093, USA	Department of Materials Science, University of California Berkeley, Berkeley, CA 94720, USA
Study Person Roles								
Study Person Roles Term Accession Number								
Study Person Roles Term Source REF								
Comment[Study Person ORCID]								0000-0003-2495-5509
Comment[Funder]								
Comment[FundRef ID]								
Comment[Funder Term Source REF]								
Comment[Grant Identifier]								
