# Supplementary material for: High-throughput computational X-ray absorption spectroscopy
Source: Sci Data. 2018 Jul 31;5:180151. doi: 10.1038/sdata.2018.151 (PMC6067047; doi:10.1038/sdata.2018.151)
Supplement: Supplementary file 1 [file sdata2018151-isa1.zip › s_study_Persson.txt]

Source Name	Material Type	Term Source REF	Term Accession Number	Protocol REF	Sample Name	Factor Value[chemical entity]
Material Project	chemical substance	CHEBI	CHEBI:59999	Theory	input structure	chemical entity
