# Supplementary material for: High-throughput computational X-ray absorption spectroscopy
Source: Sci Data. 2018 Jul 31;5:180151. doi: 10.1038/sdata.2018.151 (PMC6067047; doi:10.1038/sdata.2018.151)
Supplement: Supplementary file 1 [file sdata2018151-isa1.zip › a_assay_Persson.txt]

Sample Name	Protocol REF	Assay Name	Raw Data File	Comment[Data Repository]	Comment[Data Record Accession]	Comment[Data Record URI]
input structure	High-throughput Workflow	XAS spectra simulations	xas.json.tgz	figshare	doi:10.6084/m9.figshare.c.3946561	https://doi.org/10.6084/m9.figshare.c.3946561
